# Supplementary material for: Effects of six weeks of sub-plateau cold environment training on physical functioning and athletic ability in elite parallel giant slalom snowboard athletes
Source: PeerJ. 2023 Jan 26;11:e14770. doi: 10.7717/peerj.14770 (PMC9884478; doi:10.7717/peerj.14770)
Supplement: Supplemental Information 1 — The changes in blood physiological and biochemical parameters of athletes during 6 weeks of training in a sub-plateau cold environment. [file peerj-11-14770-s001.xlsx]

## Sheet: Sheet1
athletic ability
weeks	Gender	30m sprint run performance (s)	Wingate 30s relative average anaerobic power (W/Kg)	relative maximum oxygen uptake (ml/min/kg)	race performance (s)
pre-training	male	4.37	9.36	44	78.79
		4.02	9.83	47	80.56
		4.12	9.89	43.4	78.62
		4.38	9.38	43.4	79.48
	female	4.91	6.2	38.6	83.78
		4.98	6.57	38	85.23
		4.69	7.82	38.6	85.69
		4.72	7.37	35.2	84.71
		4.95	8.24	39.3	84.27
Week 6	male	3.93	9.79	46.7	74.56
		3.74	10.38	51.5	77.07
		4.02	10.42	49	75.36
		4.07	10.47	47	75.98
	female	4.54	7.57	42	81.37
		4.76	7.42	40.2	81.83
		4.34	8.38	43	83.25
		4.44	7.82	39	82.01
		4.55	8.71	42	82.72
