# Supplementary material for: Effects of six weeks of sub-plateau cold environment training on physical functioning and athletic ability in elite parallel giant slalom snowboard athletes
Source: PeerJ. 2023 Jan 26;11:e14770. doi: 10.7717/peerj.14770 (PMC9884478; doi:10.7717/peerj.14770)
Supplement: Supplemental Information 2 — The changes in athletic performance of athletes during 6 weeks of training in a sub-plateau cold environment. [file peerj-11-14770-s002.xlsx]

## Sheet: Sheet1
Blood physiological and biochemical indicators
Weeks	Gender	WBC	LY%	MO%	NE%	RBC	HB	BU	CK	T	C	T/C
pre-training	male	7.53	45	5.2	48	5.34	167	4.4	100	660	17.56	37.5854
		7.14	44	4.2	49.2	5.76	173	6.1	117	1129	14.83	76.1295
		4.28	54.4	5.2	39.6	5.24	159	4.97	121	643	19.27	33.3679
		4.88	46.9	6.1	44.5	5.33	169	5.6	109	583	12.2	47.7869
	female	5.2	36.7	6	55.8	4.16	135	3.92	87	48	14.78	3.24763
		5.23	5.23	6.4	53.6	4.32	136	4.53	60	44	22	2
		4.36	39.2	5.9	51.4	5	150	5.3	90	38	18.39	2.06634
		10.31	27.4	5.2	66.6	4.7	150	3.14	88	47	15.55	3.02251
		6.96	53.4	4.8	37.2	4.59	150	3.94	98	34	16.32	2.08333
Week 2	male	5.16	48.6	6.9	42.4	5.29	163	3.85	93	748	19.06	39.2445
		4.77	34.2	8.2	54.7	5.78	174	5.91	101	860	16.86	51.0083
		4.33	53.6	4.3	41	5.66	169	4.98	145	676	19.98	33.8338
		5.08	41.3	4.8	51.5	5.2	164	5.64	95	544	13.51	40.2665
	female	5.12	38	5.8	54.1	4.31	139	3.3	64	42	24.1	1.74274
		5.71	36.8	5.9	55	4.48	141	4.45	49	31	23.44	1.32253
		4.38	33	5.1	57.4	4.78	146	5.38	80	26	17.23	1.509
		8.51	32.6	7	57.6	4.82	156	4.11	86	30	19.69	1.52362
		7.98	46.6	4.5	44.3	4.57	148	4.35	81	38	15.65	2.42812
Week 4	male	5.22	49.4	5.1	42.2	5.43	167	4.63	90	774	17.75	43.6056
		6.72	43.7	5	49.8	5.87	176	6.89	143	1059	17.98	58.8988
		4.16	54	4.8	39.8	5.52	166	4.91	135	699	16.16	43.255
		5.44	39.6	5.5	52.1	5.35	166	5.15	95	526	18.64	28.2189
	female	6.37	37.1	4.8	56.6	4.48	142	3.91	53	58	21.23	2.73198
		5.37	40.5	4.1	53.3	4.51	143	4.83	47	36	19.85	1.8136
		3.66	49.2	5.4	39.3	4.39	140	3.49	214	27	18.07	1.49419
		9.39	34.7	5.9	58	5.03	160	3.8	76	47	21.14	2.22327
		7.35	39.6	6.5	50.2	4.66	152	4.8	95	26	16.73	1.55409
Week 6	male	4.5	54.2	5.8	38.2	5.23	162	4.99	109	709	18.73	37.85
		5.81	44.1	4.6	49.6	5.58	172	6.84	187	1046	13.64	76.69
		4.71	50	5.2	43.4	5.63	169	5.83	166	783	15.42	50.79
		4.91	45.8	4.7	47.6	5.39	167	6.4	105	475	18.09	26.26
	female	5.53	39.2	5.6	53.5	4.45	140	6.54	107	50	13.46	3.71
		4.77	38.5	6.1	54.6	4.26	137	4.65	98	38	25.69	1.48
		4.46	33.9	5.3	56.2	4.49	144	5.18	164	29	19.96	1.45
		7.15	44.5	6	48.3	4.72	152	5.63	92	43	22.72	1.89
		7.1	49	4.3	44.7	4.51	146	6.29	105	47	17.61	2.67
